# Supplementary material for: Evaluation of Changes in Polymer Material Properties Due to Aging in Different Environments
Source: Polymers (Basel). 2022 Apr 21;14(9):1682. doi: 10.3390/polym14091682 (PMC9102830; doi:10.3390/polym14091682)
Supplement: Supplementary file 1 [file polymers-14-01682-s001.zip]

Archive with 1 entries (1 files):
- polymers-1668168-supplementary.pdf
